# Supplementary material for: I’m wearing a mask, but are they?: Perceptions of self-other differences in COVID-19 health behaviors
Source: PLoS One. 2022 Jun 6;17(6):e0269625. doi: 10.1371/journal.pone.0269625 (PMC9170093; doi:10.1371/journal.pone.0269625)
Supplement: S1 Table — Models were compared on least squared error differences and standard deviation differences from the best fit models. Best fit models are indicated in bold for each category. (ZIP) [file pone.0269625.s001.zip › S1_Table.tex]

\documentclass{article}

\usepackage{booktabs}
\usepackage{lscape}
\begin{document}

\begin{landscape}

\begin{table}[h!]
\renewcommand\thetable{S1}
\centering
\caption{
{\bf Model comparisons for outcome measures.}} 
\label{tbl:supp_loo}
\resizebox{\columnwidth}{!}{%
\begin{tabular}{@{}rccccccccccc@{}}
\toprule
& & &\multicolumn{3}{c}{Self-Reports} & \multicolumn{3}{c}{Estimations of Others} & \multicolumn{3}{c}{Self-Other Differences} \\ \midrule 
& & Behavioral & Race/Politics & Complex & Behavioral & Race/Politics & Complex & Behavioral & Race/Politics & Complex \\ \midrule
Campus Mask & & & & & & & & & & \\
& ELS Diff. & \textbf{0.0} & -4.5 & -8.8 & \textbf{0.0} & -3.7 & -6.2 &\textbf{0.0} & -3.8 & -3.5 \\
& SD Diff. &  \textbf{0.0} & .3 & 3.8 & \textbf{0.0} & 2.9 & 2.9 & \textbf{0.0} & 3.4 & 3.4 \\
Lawrence Mask & & & & & & & & & & \\ 
& ELS Diff. & \textbf{0.0} & -4.6 & -4.9 & -0.3 & \textbf{0.0} & -7.4 & \textbf{0.0} & -13.5 & 2.8 \\ 
& SD Diff. & \textbf{0.0} & 3.7 & 4.9 & 3.9 & 0.0* & 3.0 & \textbf{0.0} & 4.9 & 4.9 \\
Vaccination & & & & & & & & & & \\
& ELS Diff. & -5.2 & -1.8 & \textbf{0.0} & -16.6 & -14.2 & \textbf{0.0} & -1.2 & \textbf{0.0} & -0.8 \\ 
& SD Diff. & 5.4 & 4.5 & \textbf{0.0} & 7.8 & 6.8 & \textbf{0.0} & 4.9 & \textbf{0.0} & 3.9 \\ 
\bottomrule
\end{tabular}
}
\begin{flushleft} Models were compared on least squared error differences and standard deviation differences from the best fit models. Best fit models are indicated in bold for each category.
\end{flushleft}
\label{s1table1}
\end{table}

\end{landscape}

\end{document}
